# Supplementary material for: µPhos: a scalable and sensitive platform for high-dimensional phosphoproteomics
Source: Mol Syst Biol. 2024 Jun 21;20(8):8. doi: 10.1038/s44320-024-00050-9 (PMC11297287; doi:10.1038/s44320-024-00050-9)
Supplement: Supplementary file 3 — Source data Fig. 5 [file 44320_2024_50_MOESM3_ESM.zip › Figure 5/5E/README.xlsx]

## Sheet: Tabelle1
	replicate	protein - raw data nomenclature	Gapdh - raw data nomenclature	shown in Fig. 5E
Stat5	1	WB_17_231130_01_STAT5_BaF3_BCRABL1_4	WB_17_231201_01_GAPDH_BaF3_BCRABL1_1	x
	2	WB_19_231205_STAT5_BaF3_BCRABL1_1	WB_19_231206_01_GAPDH_BCRABL1_1
	3	WB_21_231213_STAT5_BaF3-BCRABL1_Imatinib_1	WB_21_231214_GAPDH_BaF3-BCRABL1_Imatinib_1
pStat5 Y699	1	WB_15_231129_02_pSTAT5-699_BaF3_BCRABL1_3	WB_15_231130_02_GAPDH_BaF3_BCRABL1_1	x
	2	WB_17_231129_01_pSTAT5_699_BaF3_BCRABL1_2	WB_17_231201_01_GAPDH_BaF3_BCRABL1_1
	3	WB_20_231205_01_pSTAT5_BaF3_BCRABL1_4	WB_20_231207_GAPDH_BaF3_BCRABL1_3
Crkl	1	WB_13_231127_Imatinib_02_CRKL_3	WB_13_231124_Imatinib_02_GAPDH_3
	2	WB_15_231129_02_CRKL_BaF3_BCRABL1_1	WB_15_231130_02_GAPDH_BaF3_BCRABL1_1
	3	WB_17_231130_01_CRKL_BaF3_BCRABL1_1	WB_17_231201_01_GAPDH_BaF3_BCRABL1_1	x
pCrkl Y207	1	WB_15_231129_01_pCRKL_y207_BaF3_BCRABL1_3	WB_15_231130_02_GAPDH_BaF3_BCRABL1_1	x
	2	WB_19_231205_pCRKL_BaF3_BCRABL1_1	WB_19_231206_01_GAPDH_BCRABL1_1
	3	240125_pCRKL_Y207_Imatinib_05	240126_GAPDH_Imatinib_4
Erk1/2	1	WB_13_231123_Imatinib_02_p44_p42_2	WB_13_231124_Imatinib_02_GAPDH_3	x
	2	WB_22_231213_ERK1-2_BaF3-BCRABL1_Imatinib_3	WB_22_231215_GAPDH_BaF3-BCRABL1_Imatinib_1
	3	WB_23_231214_ERK1-2_BaF3-BCRABL1_Imatinib_2	WB_23_231215_GAPDH_BaF3-BCRABL1_Imatinib_1
pErk2 Y185/Y183	1	WB_13_231123_Imatinib_02_p-p44_p42_4	WB_13_231124_Imatinib_02_GAPDH_3	x
	2	WB_15_231128_02_p-p44_p42_BaF3_BCRABL1_2	WB_15_231130_02_GAPDH_BaF3_BCRABL1_1
	3	WB_17_231129_02_pERK_BaF3_BCRABL1_1	WB_17_231201_01_GAPDH_BaF3_BCRABL1_1
Gsk3ß	1	WB_13_231123_Imatinib_01_GSK3ß_2	WB_13_231124_Imatinib_02_GAPDH_3
	2	WB_15_231201_01_GSK3ß_BaF3_BCRABL1_3	WB_15_231130_02_GAPDH_BaF3_BCRABL1_1
	3	WB_17_231201_02_GSK3ß_BaF3_BCRABL1_2	WB_17_231201_01_GAPDH_BaF3_BCRABL1_1	x
pGsk3ß S9	1	WB_13_231123_Imatinib_01_pGSK3ß_3	WB_13_231124_Imatinib_02_GAPDH_3
	2	WB_23_231215_pGSK3ß_BaF3-BCRABL1_Imatinib_3	WB_23_231215_GAPDH_BaF3-BCRABL1_Imatinib_1
	3	WB_17_231129_01_pGSK3ß_S9_BaF3_BCRABL1_2	WB_17_231201_01_GAPDH_BaF3_BCRABL1_1	x
