# Supplementary material for: µPhos: a scalable and sensitive platform for high-dimensional phosphoproteomics
Source: Mol Syst Biol. 2024 Jun 21;20(8):8. doi: 10.1038/s44320-024-00050-9 (PMC11297287; doi:10.1038/s44320-024-00050-9)
Supplement: Supplementary file 3 — Source data Fig. 5 [file 44320_2024_50_MOESM3_ESM.zip › Figure 5/5E/Western Blot quantification replicates.xlsx]

## Sheet: Tabelle1
	run	STAT5b - Y699	run	STAT5	run	CRKL - Y207	run	CRKL	run	ERK2 - Y185/183	run	ERK2	run	GSK3ß - S9	run	GSK3ß
Imatinib - 1h	15_WB	-4.43727	17_WB	0.555652	15_WB	0.355838	13_WB	-0.00747984	13_WB	-0.782631	13_WB	0.230246	13_WB	-0.438815	13_WB	-0.573975
Imatinib - 3h		-4.02516		0.156834		-0.598767		-0.0793289		-0.4357		-0.0265266		-0.647229		-0.49868
Imatinib - 6h		-3.39639		0.239461		-0.336866		-0.234376		-1.62461		-0.0238909		-0.951567		-0.315509
Imatinib - 12h		-2.39895		-0.224761		-1.00104		-0.0821828		-1.9147		0.408686		-0.499695		-0.0050908
Imatinib - 1h	17_WB	-3.84614	19_WB	0.0400215	19_WB	-0.118966	15_WB	0.134838	15_WB	-0.418769	22_WB	-0.210943	17_WB	-0.585215	15_WB	-0.416447
Imatinib - 3h		-4.11042		-0.00639333		-0.167025		0.227725		-0.62466		0.262093		-0.875211		-0.288887
Imatinib - 6h		-3.45207		0.0468387		0.285245		0.253224		-1.73548		-0.0369584		-0.827265		-0.320532
Imatinib - 12h		-2.58237		-0.0444508		0.32453		0.0733409		-1.58907		-0.168534		-0.699413		-0.498088
Imatinib - 1h	19_WB	-5.6051	22_WB	0.274048	240125	0.487437	17_WB	0.237339	17_WB	-0.853874	23_WB	-0.243686	23_WB	-0.229481	17_WB	0.0793072
Imatinib - 3h		-4.36162		-0.0401834		0.166769		0.339717		-0.985811		0.0087301		-0.757578		-0.344822
Imatinib - 6h		-3.46829		0.253217		0.307432		0.232882		-0.929475		-0.201314		-0.873963		-0.0595074
Imatinib - 12h		-2.66535		0.297823		0.325789		0.237865		-1.56049		-0.157053		-0.703121		0.0293825
mean (n3)
Imatinib - 1h		-4.6295		0.289907		0.241436		0.121565		-0.685092		-0.0747943		-0.417837		-0.303705
Imatinib - 3h		-4.16573		0.0367524		-0.199674		0.162704		-0.682057		0.0814321		-0.760006		-0.377463
Imatinib - 6h		-3.43891		0.179839		0.0852703		0.0839096		-1.42985		-0.0873877		-0.884265		-0.231849
Imatinib - 12h		-2.54889		0.00953713		-0.116906		0.0763409		-1.68808		0.0276996		-0.634076		-0.157932
